# Supplementary material for: Real and Deepfake Face Recognition: An EEG Study on Cognitive and Emotive Implications
Source: Brain Sci. 2023 Aug 23;13(9):1233. doi: 10.3390/brainsci13091233 (PMC10526392; doi:10.3390/brainsci13091233)
Supplement: Supplementary file 1 [file brainsci-13-01233-s001.zip]

Archive with 1 entries (1 files):
- brainsci-2536962-supplementary.pdf
